# Supplementary material for: ProFITS of maize: a database of protein families involved in the transduction of signalling in the maize genome
Source: BMC Genomics. 2010 Oct 19;11:580. doi: 10.1186/1471-2164-11-580 (PMC3091727; doi:10.1186/1471-2164-11-580)
Supplement: Additional file 1 — Classification rules in ProFITS. Detailed classification rules including a modified PPC criterion which is intended to gather all the protein-phosphorylation-related genes into one category. [file 1471-2164-11-580-S1.XLS]

## Sheet: TF classification rules
Transcription Factor Classification Rules
Transcription Factor Families	Required Domain	Forbidden Domain
ABI3VP1	PF02362(IPR003340)	PF00847(IPR001471),PF06507(IPR010525)		*Required Domain: Protein should contains at leate one of domonstrated domains
C3H	PF00642(IPR000571)	PF00628(IPR001965),PF00176(IPR000330),PF00096(IPR007087)		*Forbidden Domain: Protein should not contain any of domonstrated domains
S1Fa-like	PF04689(IPR006779)
CAMTA	PF03859(IPR005559), PF00612(IPR000048)
HSF	PF00447(IPR000232)
SBP	PF03110(IPR004333)
AP2-EREBP	PF00847(IPR001471)
LFY	PF01698(IPR002910)
Sigma70-like	PF04542(IPR007627),PF04539(IPR007624),PF04545(IPR007630)
ARF	PF06507(IPR010525)
CPP	PF03638(IPR005172)
LIM	PF00412(IPR001781)
SRS	PF05142(IPR007818)
ARR-B	PF00249(IPR014778),PF00072(IPR001789)	PF06203(IPR010402)
CSD	PF00313(IPR002059)
LOB	PF03195(IPR004883)
TAZ	PF02135(IPR000197)	PF00628(IPR001965)
BBR/BPC	PF06217(IPR010409)
MADS	PF00319(IPR002100)
TCP	PF03634(IPR005333)
BES1	PF05687(IPR008540)
E2F-DP	PF02319(IPR003316)
mTERF	PF02536(IPR003690)
Tify	PF06200(IPR010399)	PF00320(IPR000679)
bHLH	PF00010(IPR001092)
EIL	PF04873(IPR006957)
MYB	PF00249(IPR014778)	PF01388(IPR001606),PF00072(IPR001789),PF00176(IPR000330)
BSD	PF03909(IPR005607)
FAR1	PF03101(IPR004330)
MYB-related	PF00249(IPR014778)	PF01388(IPR001606),PF00072(IPR001789),PF00176(IPR000330)
TUB	PF01167(IPR000007)
bZIP	PF00170(IPR011616),PF07716(IPR011700),PF03131	PF00010(IPR001092)
FHA	PF00498(IPR000253)
NAC	PF02365(IPR003441)
C2C2-CO-like	PF06203(IPR010402),PF00643(IPR000315)	PF00320(IPR000679),PF04640(IPR006734)
OFP	PF04844(IPR006458)
C2C2-Dof	PF02701(IPR003851)
GeBP	PF04504(IPR007592)
WRKY	PF03106(IPR003657)
C2C2-GATA	PF00320(IPR000679)
GRAS	PF03514(IPR005202)
PBF-2-like	PF08536(IPR013742)
zf-HD	PF04770(IPR006456)
C2C2-YABBY	PF04690(IPR006780)
GRF	PF08880(IPR014978),PF08879(IPR014977)
PLATZ	PF04640(IPR006734)
C2H2	PF00096(IPR007087)	PF00628(IPR001965)
HB	PF00046(IPR001356),PF03790(IPR005540),PF03791(IPR005541)
RWP-RK	PF02042(IPR003035)
ARID	PF01388(IPR001606)
IWS1	PF05909(IPR008654)
PHD	PF00628(IPR001965)	PF02791(IPR004022),PF00046(IPR001356),PF02373(IPR013129),PF02375(IPR003349),PF00249(IPR014778),PF00642(IPR000571)
SOH1	PF05669(IPR008831)
Jumonji	PF02373(IPR013129),PF02375(IPR003349)	PF01388(IPR001606),PF00096(IPR007087)
SWI/SNF-BAF60b	PF02201(IPR003121)
Coactivator_p15	PF02229(IPR003173)
RB	PF01857(IPR002719)
SWI/SNF-SWI3	PF04433(IPR007526),PF00249(IPR014778)
DDT	PF02791(IPR004022),PF00046(IPR001356)
MBF1	PF08523(IPR013729)
Rcd1-like	PF04078(IPR007216)
TRAF	PF00651(IPR013069)	PF07707(IPR011705),PF00917(IPR002083),PF03000(IPR004249),PF02135(IPR000197)
GNAT	PF00583(IPR000182)	PF00628(IPR001965)
MED6	PF04934(IPR007018)
SET	PF00856(IPR001214)	PF03638(IPR005172),PF00628(IPR001965),PF00096(IPR007087)
HMG	PF00505(IPR000910)	PF01388(IPR001606),PF04690(IPR006780)
MED7	PF05983(IPR009244)
SNF2	PF00176(IPR000330)	PF00847(IPR001471),PF00628(IPR001965)
CCAAT	PF02045(IPR001289)	PF00808(IPR003958)
DBP	PF00481(IPR014045)
ARR-B	PF06203(IPR010402)	PF00072(IPR001789)
ARR-B	PF00249(IPR014778),PF00072(IPR001789)	PF00249(IPR014778),PF00072(IPR001789)

## Sheet: Kinase identification signature
Signatures for protein kinase & phosphatase identification
Type	Required Domain
Protein kinase (include Serine/threonine/Tyrosine specific kinase)	IPR000719 (PF00069)
Casine kinase II	IPR000704 (PF01214)
Rio kinase	IPR000687 (SM00090), IPR011009
Serine/threonine-specific protein phosphatase	IPR006186 (SM00156)
Protein Phosphatase 2A	IPR002554 (PF01603)
Protein Phosphatase 2C	IPR000222 (PS01032)
Protein-tyrosine phosphatase	IPR004861 (PF03162)
Dual specificity phosphatase	IPR000340 (PF00782)
Dual specificity phosphatase	IPR000387 (PS50056)
histidine kinase, subgroup 1, dimerisation/phosphoacceptor domain	IPR003661 (SM00388)
histidine kinase	IPR005467 (PS50109)
Signal transduction histidine kinase-related protein, C-terminal	IPR004358 (PR00344)
Hpt	IPR008207 (PF01727, SM00073)
Signal transduction response regulator, receiver domain	IPR001789 (PF00072)

## Sheet: Modified PPC
Modified PlantsP classification criterion
Type	Name
Class 1	Receptor-like protein kinases (RLK) and recptor-like cytoplasmic kinases (RLCK)
Class 2	ATN1/CTR1/EDR1/GmPK6 like Kinase-- Distantly related to animal raf kinases. This class includes ATN1, AtMRK1, CTR1, EDR1, and GmPK6. Common domains include Ankyrin repeat domains, ACT domains and PAS domains.
Class 3	Casein Kinase I-- This class includes Arabidopsis thaliana ADK1. The functions of these genes are unclear. The misleading term Casein Kinase refers to the ability of these proteins to phosphorylate casein.
Class 4	Non-Transmembrane Protein Kinases-- Proteins in this class do not contain identifiable transmembrane regions and are not closely related to the transmembrane recptor kinases and related non-transmembrane protein kinase of class 1.
Class 5	Other Kinases-- This class comprises outliers in from the clustering process. We suspect that these sequences may be defective in some way, for instance from poor gene models.
Class 6	Phosphatase and phosphatase related
Class H	Two-component systems related
NO_PPC	This class contains those genes that have basic kinase/phosphatase domain, but not classified to specific class/group/family yet. Includes histidine-containing phosphotransfer proteins(Hpt) and casein kinase II.

## Sheet: UPS classification rules
Ubiquitin Proteasome System Related Gene Classification Rules
UPS Families	Required Domain
E1	IPR000011
E2	IPR000608 (PF00179)
Fbox	IPR001810 (PF00646)
RING finger	IPR001841 (SM00184)
HECT	IPR000569 (PF00632)
BTB	IPR000210 (SM00225),IPR013069 (PF00651),IPR011333
Ubox	IPR003613 (PF04564)
Cullin	IPR001373 (PF00888)
